# Supplementary material for: The Value of Pharmacogenomics for White and Indigenous Americans after Kidney Transplantation
Source: Pharmacy (Basel). 2023 Aug 8;11(4):125. doi: 10.3390/pharmacy11040125 (PMC10457738; doi:10.3390/pharmacy11040125)
Supplement: Supplementary file 1 [file pharmacy-11-00125-s001.zip]

Archive with 1 entries (1 files):
- pharmacy-2411640-supplementary.pdf
